# Supplementary material for: EGR1/GADD45α Activation by ROS of Non-Thermal Plasma Mediates Cell Death in Thyroid Carcinoma
Source: Cancers (Basel). 2021 Jan 19;13(2):351. doi: 10.3390/cancers13020351 (PMC7833439; doi:10.3390/cancers13020351)
Supplement: Supplementary file 1 [file cancers-13-00351-s001.zip]

Archive with 2 entries (2 files):
- original western blots.pdf
- Supplemantery Materials.pdf
